# Supplementary material for: Unilateral Strength Training Imparts a Cross-Education Effect in Unilateral Knee Osteoarthritis Patients
Source: J Funct Morphol Kinesiol. 2022 Sep 28;7(4):77. doi: 10.3390/jfmk7040077 (PMC9589957; doi:10.3390/jfmk7040077)
Supplement: Supplementary file 1 [file jfmk-07-00077-s001.zip]

Archive with 1 entries (1 files):
- jfmk-1891350-Supplementary.pdf
